# Supplementary material for: Structural Investigations of Human A2M Identify a Hollow Native Conformation That Underlies Its Distinctive Protease-Trapping Mechanism
Source: Mol Cell Proteomics. 2021 May 6;20:100090. doi: 10.1016/j.mcpro.2021.100090 (PMC8167298; doi:10.1016/j.mcpro.2021.100090)
Supplement: Supplementary Spreadsheet 1 [file mmc3.xlsx]

## Sheet: Native A2M XLs
Position A	Position B	Domain A	Domain B	Protease ID			Distance (Å)	Chain	Gel band ID			Label-free quantification	Other comments
24	516	MG1	MG5			GluC	26.6417	Intra-subunit	Monomer	Dimer	Tetramer
24	682	MG1	LNK	Trypsin	Chymotrypsin	GluC	19.5098	Intra-subunit	Monomer	Dimer	Tetramer
28	682	MG1	LNK	Trypsin		GluC	12.5965	Intra-subunit	Monomer	Dimer	Tetramer
93	210	MG1	MG2		Chymotrypsin	GluC	13.3482	Intra-subunit	Monomer	Dimer	Tetramer
108	115	MG1	MG1			GluC	8.71701	Intra-subunit	Monomer		Tetramer
123	209	MG1	MG2	Trypsin	Chymotrypsin	GluC	10.564	Intra-subunit	Monomer	Dimer	Tetramer
123	210	MG1	MG2			GluC	9.41485	Intra-subunit	Monomer	Dimer	Tetramer
123	625	MG1	LNK			GluC	22.1887	Intra-subunit	Monomer	Dimer	Tetramer
139	733	MG2	aNT		Chymotrypsin	GluC	22.6599	Intra-subunit	Monomer	Dimer	Tetramer
139	1393	MG2	RB	Trypsin	Chymotrypsin	GluC	21.7996	Intra-subunit	Monomer	Dimer	Tetramer
145	188	MG2	MG2		Chymotrypsin	GluC	10.9508	Intra-subunit	Monomer	Dimer	Tetramer
145	1003	MG2	TE	Trypsin	Chymotrypsin	GluC	11.6235	Intra-subunit	Monomer	Dimer	Tetramer
171	204	MG2	MG2		Chymotrypsin		11.0273	Intra-subunit	Monomer	Dimer	Tetramer
171	1019	MG2	TE		Chymotrypsin	GluC	22.7066	Intra-subunit	Monomer	Dimer	Tetramer
171	1240	MG2	TE		Chymotrypsin	GluC	14.5374	Intra-subunit	Detected in total protein only			Most abundant in collapsed A2M	Excluded in further analysis
171	1393	MG2	RB		Chymotrypsin	GluC	32.5089	Intra-subunit	Monomer	Dimer	Tetramer
188	1001	MG2	TE		Chymotrypsin	GluC	12.2132	Intra-subunit	Monomer	Dimer	Tetramer
204	608	MG2	LNK		Chymotrypsin		17.27	Intra-subunit	Monomer	Dimer	Tetramer
209	733	MG2	aNT			GluC	42.1634	Intra-subunit	Monomer	Dimer	Tetramer		α'NT position has not been changed from its position in A2M-MA
228	258	MG3	MG3		Chymotrypsin		11.5272	Intra-subunit	Monomer	Dimer	Tetramer
228	733	MG3	aNT		Chymotrypsin	GluC	28.86	Intra-subunit	Monomer	Dimer	Tetramer
228	811	MG3	MG7		Chymotrypsin		33.8887	Intra-subunit	Monomer	Dimer	Tetramer
228	901	MG3	MG7		Chymotrypsin	GluC	35.7988	Intra-subunit	Monomer	Dimer	Tetramer
228	1393	MG3	RB	Trypsin	Chymotrypsin	GluC	14.8104	Intra-subunit	Monomer	Dimer	Tetramer
258	733	MG3	aNT		Chymotrypsin		22.1161	Intra-subunit	Monomer	Dimer	Tetramer
258	811	MG3	MG7		Chymotrypsin		26.53	Intra-subunit	Monomer	Dimer	Tetramer
258	820	MG3	MG7		Chymotrypsin		30.9094	Intra-subunit	Monomer	Dimer
258	901	MG3	MG7		Chymotrypsin		30.147	Intra-subunit	Monomer	Dimer	Tetramer
271	289	MG3	MG3		Chymotrypsin	GluC	15.4542	Intra-subunit	Monomer	Dimer	Tetramer
271	319	MG3	MG3		Chymotrypsin	GluC	8.06364	Intra-subunit	Monomer	Dimer
289	305	MG3	MG3		Chymotrypsin		11.9251	Intra-subunit		Dimer	Tetramer	Not quantified (chymotrypsin)	Considered intra-subunit
289	307	MG3	MG3		Chymotrypsin	GluC	79.6184	Inter-disulfide		Dimer	Tetramer	Most abundant in collapsed A2M	Excluded in further analysis
305	305	MG3	MG3		Chymotrypsin		80.7157	Inter-disulfide		Dimer	Tetramer	Not quantified	Inter-subunit by default (a position is cross-linked to itself)
305	307	MG3	MG3	Trypsin	Chymotrypsin		5.63234	Intra-subunit	Detected in total protein only
307	312	MG3	MG3	Trypsin		GluC	60.9422	Inter-disulfide		Dimer	Tetramer	Exclusive to dimer/tetramer bands	Considered inter-subunit
307	314	MG3	MG3	Trypsin		GluC	58.5827	Inter-disulfide		Dimer	Tetramer	Exclusive to dimer/tetramer bands	Considered inter-subunit
307	382	MG3	MG4	Trypsin	Chymotrypsin		61.441	Inter-disulfide		Dimer	Tetramer	Exclusive to dimer/tetramer bands	Considered inter-subunit
307	426	MG3	MG4	Trypsin	Chymotrypsin	GluC	52.0458	Inter-disulfide		Dimer	Tetramer	Low abundance in monomer band	Considered inter-subunit
312	314	MG3	MG3	Trypsin		GluC	6.97118	Intra-subunit	Monomer	Dimer	Tetramer
312	426	MG3	MG4	Trypsin	Chymotrypsin	GluC	12.4538	Intra-subunit	Monomer	Dimer	Tetramer
314	314	MG3	MG3	Trypsin		GluC	46.6951	Inter-disulfide		Dimer	Tetramer	Exclusive to dimer/tetramer bands	Considered inter-subunit
314	319	MG3	MG3			GluC	15.3174	Intra-subunit	Detected in total protein only
314	426	MG3	MG4	Trypsin		GluC	42.3821	Inter-disulfide		Dimer	Tetramer	Exclusive to dimer/tetramer bands	Considered inter-subunit
319	608	MG3	MG6b		Chymotrypsin	GluC	27.2827	Intra-subunit	Detected in total protein only
375	426	MG4	MG4	Trypsin			20.4099	Intra-subunit	Monomer	Dimer	Tetramer
382	426	MG4	MG4	Trypsin	Chymotrypsin	GluC	16.0209	Intra-subunit	Monomer	Dimer	Tetramer
426	1393	MG4	RB	Trypsin	Chymotrypsin	GluC	85.581	Inter-disulfide	Detected in total protein only			Most abundant in collapsed A2M	Excluded in further analysis
456	521	MG5	MG5		Chymotrypsin		12.8872	Intra-subunit	Monomer	Dimer	Tetramer
456	682	MG5	LNK		Chymotrypsin		23.65	Intra-subunit	Monomer	Dimer	Tetramer
492	516	MG5	MG5	Trypsin		GluC	8.59481	Intra-subunit	Monomer	Dimer
492	682	MG5	LNK		Chymotrypsin		16.8739	Intra-subunit	Detected in total protein only
516	521	MG5	MG5			GluC	12.9579	Intra-subunit	Monomer	Dimer	Tetramer
531	567	MG5	MG6b	Trypsin		GluC	11.4728	Intra-subunit	Monomer	Dimer	Tetramer
608	733	LNK	aNT			GluC	25.2379	Intra-subunit	Monomer	Dimer	Tetramer
608	766	LNK	MG6a		Chymotrypsin	GluC	14.2118	Intra-subunit	Monomer	Dimer	Tetramer
682	685	LNK	LNK	Trypsin	Chymotrypsin	GluC	8.59305	Intra-subunit	Monomer	Dimer	Tetramer
682	687	LNK	LNK	Trypsin	Chymotrypsin	GluC	8.59305	Intra-subunit	Monomer	Dimer	Tetramer
733	766	aNT	MG6a		Chymotrypsin		19.5266	Intra-subunit	Detected in total protein only
733	896	aNT	MG7			GluC	16.7793	Intra-subunit	Detected in total protein only
733	901	aNT	MG7			GluC	8.46948	Intra-subunit	Monomer	Dimer	Tetramer
733	1393	aNT	RB		Chymotrypsin	GluC	27.4434	Intra-subunit	Monomer	Dimer	Tetramer
811	841	MG7	MG7			GluC	14.9537	Intra-subunit	Monomer	Dimer	Tetramer
811	1469	MG7	RB		Chymotrypsin	GluC	22.8159	Intra-subunit	Monomer	Dimer	Tetramer
841	896	MG7	MG7			GluC	22.4054	Intra-subunit	Detected in total protein only
841	1469	MG7	RB			GluC	25.8881	Intra-subunit	Detected in total protein only			Most abundant in collapsed A2M	Excluded in further analysis
863	1443	MG7	RB		Chymotrypsin		22.4893	Intra-subunit	Monomer	Dimer	Tetramer
863	1469	MG7	RB		Chymotrypsin		28.1973	Intra-subunit	Monomer	Dimer	Tetramer
912	934	MG7	CUB1		Chymotrypsin	GluC	12.1478	Intra-subunit	Detected in total protein only
912	1336	CUB1	RB		Chymotrypsin	GluC	22.0936	Intra-subunit	Monomer	Dimer	Tetramer
912	1443	CUB1	RB			GluC	22.8642	Intra-subunit	Monomer	Dimer	Tetramer
912	1448	CUB1	RB		Chymotrypsin	GluC	14.5837	Intra-subunit	Monomer	Dimer	Tetramer
934	1240	CUB1	TE		Chymotrypsin		24.9441	Intra-subunit	Monomer	Dimer	Tetramer
1075	1092	TE	TE			GluC	22.0917	Intra-subunit	Detected in total protein only
1133	1162	TE	TE	Trypsin	Chymotrypsin	GluC	10.77	Intra-subunit	Monomer	Dimer	Tetramer
1133	1168	TE	TE	Trypsin		GluC	14.2354	Intra-subunit		Dimer		Not conclusively inter-subunit	Considered intra-subunit
1162	1164	TE	TE	Trypsin	Chymotrypsin	GluC	5.60173	Intra-subunit	Monomer	Dimer	Tetramer
1162	1168	TE	TE	Trypsin	Chymotrypsin	GluC	10.388	Intra-subunit	Monomer	Dimer	Tetramer
1164	1168	TE	TE		Chymotrypsin	GluC	5.96706	Intra-subunit	Monomer	Dimer	Tetramer
1164	1176	TE	TE	Trypsin	Chymotrypsin	GluC	19.2872	Intra-subunit	Monomer	Dimer	Tetramer
1168	1176	TE	TE			GluC	14.4996	Intra-subunit	Monomer	Dimer	Tetramer
1176	1176	TE	TE		Chymotrypsin		0	Intra-subunit	Monomer		Tetramer		Misassignment - precursor mass is incorrect
1176	1236	TE	TE			GluC	10.8925	Intra-subunit	Detected in total protein only
1177	1188	TE	TE		Chymotrypsin	GluC	20.0285	Intra-subunit	Monomer	Dimer	Tetramer
1177	1190	TE	TE		Chymotrypsin		25.143	Intra-subunit	Monomer	Dimer	Tetramer
1177	1240	TE	TE		Chymotrypsin	GluC	13.9426	Intra-subunit	Monomer	Dimer	Tetramer
1188	1393	TE	RB	Trypsin	Chymotrypsin		45.6837	Intra-subunit	Detected in total protein only			Most abundant in collapsed A2M	Excluded in further analysis
1236	1240	TE	TE		Chymotrypsin		7.04471	Intra-subunit	Detected in total protein only
1336	1469	RB	RB		Chymotrypsin	GluC	22.8065	Intra-subunit	Monomer	Dimer	Tetramer
1356	1469	RB	RB		Chymotrypsin		17.7808	Intra-subunit	Monomer	Dimer	Tetramer
1443	1469	RB	RB		Chymotrypsin	GluC	6.02478	Intra-subunit	Monomer	Dimer	Tetramer

## Sheet: A2M-MA XLs
Position A	Position B	Domain A	Domain B	Protease ID			Distance (Å)	Chain	Label-free quantification	Other comments
24	516	MG1	MG5			GluC	15.9649	Intra-subunit
24	682	MG1	LNK	Trypsin	Chymotrypsin	GluC	19.8024	Intra-subunit
28	682	MG1	LNK	Trypsin	Chymotrypsin	GluC	12.2384	Intra-subunit
46	531	MG1	MG5			GluC	18.8928	Intra-subunit
93	210	MG1	MG2		Chymotrypsin	GluC	14.7286	Intra-subunit
108	115	MG1	MG1			GluC	8.79785	Intra-subunit
123	209	MG1	MG2	Trypsin		GluC	14.2733	Intra-subunit
123	210	MG1	MG2			GluC	12.6633	Intra-subunit
123	625	MG1	LNK			GluC	14.2961	Intra-subunit
123	1003	MG1	TE			GluC	16.1863	Intra-subunit
135	145	MG2	MG2		Chymotrypsin		9.54727	Intra-subunit
139	733	MG2	aNT		Chymotrypsin	GluC	20.2996	Intra-subunit
139	901	MG2	MG7	Trypsin	Chymotrypsin	GluC	12.7761	Intra-subunit
139	1393	MG2	RB	Trypsin	Chymotrypsin	GluC	36.1799	Intra-subunit
145	188	MG2	MG2	Trypsin	Chymotrypsin	GluC	10.3498	Intra-subunit
145	1003	MG2	TE	Trypsin	Chymotrypsin	GluC	42.2815	Intra-subunit	Most abundant in native A2M	Excluded in further analysis
171	204	MG2	MG2		Chymotrypsin		11.0191	Intra-subunit
171	1177	MG2	TE	Trypsin	Chymotrypsin	GluC	11.0624	Intra-subunit
171	1240	MG2	TE		Chymotrypsin	GluC	9.51497	Intra-subunit
171	1329	MG2	CUB2		Chymotrypsin	GluC	17.5065	Intra-subunit
171	1469	MG2	RB		Chymotrypsin		35.2511	Intra-subunit
188	1001	MG2	TE		Chymotrypsin	GluC	35.6548	Intra-subunit	Most abundant in native A2M	Excluded in further analysis
204	608	MG2	LNK		Chymotrypsin		13.632	Intra-subunit
204	1240	MG2	TE		Chymotrypsin		15.5921	Intra-subunit
210	1003	MG2	TE	Trypsin	Chymotrypsin	GluC	21.4139	Intra-subunit
228	733	MG3	aNT			GluC	16.7236	Intra-subunit
228	811	MG3	MG7			GluC	12.7175	Intra-subunit
228	841	MG3	MG7			GluC	26.9151	Intra-subunit
228	901	MG3	MG7			GluC	16.4546	Intra-subunit
228	1393	MG3	RB		Chymotrypsin	GluC	35.9573	Intra-subunit
228	1443	MG3	RB			GluC	18.4839	Intra-subunit
258	733	MG3	aNT		Chymotrypsin		24.9796	Intra-subunit
258	811	MG3	MG7		Chymotrypsin		23.0431	Intra-subunit
258	901	MG3	MG7		Chymotrypsin		27.708	Intra-subunit
271	289	MG3	MG3		Chymotrypsin	GluC	15.6321	Intra-subunit
271	319	MG3	MG3		Chymotrypsin	GluC	7.7848	Intra-subunit
271	1393	MG3	RB	Trypsin	Chymotrypsin		18.9338	Intra-subunit
289	305	MG3	MG3		Chymotrypsin		12.2961	Intra-subunit
289	307	MG3	MG3	Trypsin	Chymotrypsin	GluC	15.5612	Intra-subunit
289	1393	MG3	RB		Chymotrypsin		20.2091	Intra-subunit
305	1356	MG3	RB		Chymotrypsin		20.4795	Inter-disulfide
305	1393	MG3	RB		Chymotrypsin		14.7125	Inter-disulfide
305	1469	MG3	RB		Chymotrypsin		33.0257	Inter-disulfide
307	312	MG3	MG3	Trypsin	Chymotrypsin	GluC	8.78421	Intra-subunit
307	1469	MG3	RB		Chymotrypsin	GluC	32.9024	Inter-disulfide
312	314	MG3	MG3	Trypsin		GluC	6.92491	Intra-subunit
312	426	MG3	MG4	Trypsin		GluC	12.2223	Intra-subunit
312	1393	MG3	RB	Trypsin	Chymotrypsin	GluC	13.5369	Inter-disulfide
314	314	MG3	MG3	Trypsin	Chymotrypsin	GluC	8.94797	Inter-disulfide
319	608	MG3	LNK		Chymotrypsin	GluC	19.7719	Intra-subunit
382	426	MG4	MG4	Trypsin	Chymotrypsin	GluC	16.1223	Intra-subunit
382	1393	MG4	RB	Trypsin		GluC	19.7616	Inter-disulfide
382	1469	MG4	RB		Chymotrypsin	GluC	40.5846	Inter-disulfide
426	1188	MG4	TE	Trypsin	Chymotrypsin	GluC	17.644	Inter-disulfide
426	1393	MG4	RB	Trypsin	Chymotrypsin	GluC	16.2868	Inter-disulfide
426	1397	MG4	RB	Trypsin	Chymotrypsin	GluC	14.5065	Inter-disulfide
426	1421	MG4	RB		Chymotrypsin		25.7814	Inter-disulfide
426	1469	MG4	RB		Chymotrypsin	GluC	40.6136	Inter-disulfide
456	521	MG5	MG5		Chymotrypsin		13.4246	Intra-subunit
456	682	MG5	LNK		Chymotrypsin		14.5551	Intra-subunit
516	521	MG5	MG5			GluC	13.8551	Intra-subunit
531	567	MG5	MG6b			GluC	11.8315	Intra-subunit
608	733	LNK	aNT			GluC	28.4584	Intra-subunit
608	766	LNK	MG6a		Chymotrypsin	GluC	16.1159	Intra-subunit
664	687	LNK	LNK		Chymotrypsin	GluC	12.1395	Intra-subunit
682	685	LNK	LNK	Trypsin	Chymotrypsin	GluC	7.87675	Intra-subunit
682	687	LNK	LNK	Trypsin	Chymotrypsin	GluC	12.5488	Intra-subunit
682	1075	LNK	TE	Trypsin	Chymotrypsin	GluC	18.6377	Inter-vicinal
685	1075	LNK	TE	Trypsin			19.045	Inter-vicinal
687	1075	LNK	TE	Trypsin	Chymotrypsin	GluC	18.7499	Inter-vicinal
733	766	aNT	MG6a		Chymotrypsin		19.6841	Intra-subunit
733	811	aNT	MG7		Chymotrypsin	GluC	13.3928	Intra-subunit
733	896	aNT	MG7			GluC	8.52607	Intra-subunit
733	1393	aNT	RB		Chymotrypsin	GluC	48.8692	Intra-subunit
811	841	MG7	MG7			GluC	16.0969	Intra-subunit
811	1443	MG7	RB	Trypsin	Chymotrypsin	GluC	12.735	Intra-subunit
811	1469	MG7	RB		Chymotrypsin	GluC	17.7154	Intra-subunit
820	896	MG7	MG7	Trypsin	Chymotrypsin		16.2579	Intra-subunit
841	896	MG7	MG7			GluC	23.8742	Intra-subunit
841	1393	MG7	RB			GluC	46.1529	Intra-subunit
841	1469	MG7	RB			GluC	21.9516	Intra-subunit
863	1336	MG7	RB		Chymotrypsin		18.3642	Intra-subunit
863	1421	MG7	RB		Chymotrypsin		39.667	Intra-subunit
863	1443	MG7	RB		Chymotrypsin		20.915	Intra-subunit
863	1469	MG7	RB		Chymotrypsin		23.5645	Intra-subunit
912	934	CUB1	CUB1		Chymotrypsin	GluC	12.4776	Intra-subunit
912	1176	CUB1	TE		Chymotrypsin	GluC	14.7821	Intra-subunit
912	1177	CUB1	TE		Chymotrypsin	GluC	13.6626	Intra-subunit
912	1336	CUB1	RB		Chymotrypsin	GluC	14.8191	Intra-subunit
912	1421	CUB1	RB		Chymotrypsin		20.6287	Intra-subunit
912	1443	CUB1	RB			GluC	25.1438	Intra-subunit
912	1448	CUB1	RB		Chymotrypsin	GluC	12.8692	Intra-subunit
912	1469	CUB1	RB		Chymotrypsin	GluC	27.8235	Intra-subunit
934	1336	CUB1	RB			GluC	18.1322	Intra-subunit
934	1421	CUB1	RB		Chymotrypsin		28.7917	Intra-subunit
1003	1019	TE	TE	Trypsin	Chymotrypsin	GluC	15.1115	Inter-vicinal
1092	1188	TE	TE		Chymotrypsin	GluC	21.8907	Intra-subunit
1133	1162	TE	TE	Trypsin	Chymotrypsin	GluC	11.7866	Intra-subunit
1133	1393	TE	RB		Chymotrypsin		47.186	Intra-subunit
1147	1421	TE	RB		Chymotrypsin		24.3614	Intra-subunit
1162	1164	TE	TE	Trypsin	Chymotrypsin	GluC	5.49639	Intra-subunit
1164	1168	TE	TE		Chymotrypsin	GluC	6.16724	Intra-subunit
1164	1176	TE	TE	Trypsin	Chymotrypsin		20.1533	Intra-subunit
1164	1393	TE	RB	Trypsin	Chymotrypsin	GluC	49.661	Intra-subunit
1164	1469	TE	RB			GluC	56.6506	Intra-subunit
1168	1176	TE	TE		Chymotrypsin	GluC	14.9652	Intra-subunit
1168	1393	TE	RB	Trypsin			44.0588	Intra-subunit
1176	1384	TE	RB	Trypsin			24.9728	Intra-subunit
1176	1421	TE	RB		Chymotrypsin		16.9346	Intra-subunit
1176	1448	TE	RB			GluC	19.2994	Intra-subunit
1176	1469	TE	RB			GluC	37.609	Intra-subunit
1177	1188	TE	TE		Chymotrypsin	GluC	19.7686	Intra-subunit
1177	1240	TE	TE	Trypsin	Chymotrypsin	GluC	14.4055	Intra-subunit
1177	1384	TE	RB			GluC	21.6648	Intra-subunit
1177	1448	TE	RB		Chymotrypsin	GluC	16.4833	Intra-subunit
1188	1393	TE	RB	Trypsin	Chymotrypsin		24.602	Intra-subunit
1188	1421	TE	RB		Chymotrypsin		13.5387	Intra-subunit
1336	1448	RB	RB			GluC	18.1093	Intra-subunit
1336	1469	RB	RB		Chymotrypsin	GluC	23.4724	Intra-subunit
1356	1469	RB	RB		Chymotrypsin		17.3623	Intra-subunit
1384	1443	RB	RB	Trypsin		GluC	12.2962	Intra-subunit
1384	1448	RB	RB			GluC	7.452	Intra-subunit
1393	1443	RB	RB	Trypsin		GluC	25.6347	Intra-subunit
1443	1469	RB	RB		Chymotrypsin	GluC	7.16044	Intra-subunit

## Sheet: A2M-T XLs
Position A	Position B	Domain A	Domain B	Protease ID			Distance (Å)	Chain	Label-free quantification	Other comments
24	516	MG1	MG5			GluC	15.9675	Intra-subunit
24	682	MG1	LNK	Trypsin	Chymotrypsin	GluC	19.803	Intra-subunit
28	682	MG1	LNK	Trypsin	Chymotrypsin	GluC	12.2382	Intra-subunit
46	531	MG1	MG5			GluC	18.8925	Intra-subunit
93	210	MG1	MG2		Chymotrypsin	GluC	15.2475	Intra-subunit
108	115	MG1	MG1			GluC	8.79816	Intra-subunit
115	145	MG1	MG2	Trypsin			58.1162	Intra-subunit
123	209	MG1	MG2	Trypsin		GluC	15.0276	Intra-subunit
123	210	MG1	MG2			GluC	13.3941	Intra-subunit
123	625	MG1	LNK			GluC	14.2961	Intra-subunit
123	1003	MG1	TE			GluC	13.3749	Intra-subunit
139	720	MG2	BR	Trypsin		GluC	13	Intra-subunit
139	1393	MG2	RB	Trypsin	Chymotrypsin	GluC	34.6534	Intra-subunit
145	188	MG2	MG2	Trypsin	Chymotrypsin	GluC	10.35	Intra-subunit
145	521	MG2	MG5			GluC	63.6728	Intra-subunit
145	531	MG2	MG5			GluC	34.1967	Intra-subunit
145	720	MG2	BR	Trypsin		GluC	24.8	Intra-subunit
145	733	MG2	aNT			GluC	24.7114	Intra-subunit
145	1003	MG2	TE	Trypsin	Chymotrypsin	GluC	39.0516	Intra-subunit	Most abundant in native A2M	Excluded in further analysis
171	204	MG2	MG2		Chymotrypsin		11.0201	Intra-subunit
171	1177	MG2	TE	Trypsin	Chymotrypsin	GluC	11.6679	Intra-subunit
171	1240	MG2	TE		Chymotrypsin	GluC	7.34294	Intra-subunit
171	1240	MG2	TE		Chymotrypsin	GluC	7.34294	Intra-subunit
171	1329	MG2	CUB2		Chymotrypsin	GluC	18.6678	Intra-subunit
171	1469	MG2	RB		Chymotrypsin		37.034	Intra-subunit
204	608	MG2	LNK		Chymotrypsin		13.6315	Intra-subunit
204	1240	MG2	TE		Chymotrypsin		14.124	Intra-subunit
210	1003	MG2	TE	Trypsin	Chymotrypsin	GluC	18.1112	Intra-subunit
228	1393	MG3	RB		Chymotrypsin	GluC	31.9801	Intra-subunit
258	720	MG3	BR		Chymotrypsin		32.1	Intra-subunit
271	289	MG3	MG3		Chymotrypsin	GluC	15.6314	Intra-subunit
271	319	MG3	MG3		Chymotrypsin	GluC	7.78448	Intra-subunit
271	1393	MG3	RB	Trypsin	Chymotrypsin		16.8338	Intra-subunit
289	305	MG3	MG3		Chymotrypsin		12.2956	Intra-subunit
289	307	MG3	MG3	Trypsin	Chymotrypsin	GluC	13.3238	Inter-disulfide
305	1356	MG3	RB		Chymotrypsin		21.6147	Inter-disulfide
305	1393	MG3	RB		Chymotrypsin		16.8462	Inter-disulfide
305	1469	MG3	RB		Chymotrypsin		34.6856	Inter-disulfide
307	312	MG3	MG3	Trypsin	Chymotrypsin	GluC	8.78443	Intra-subunit
307	314	MG3	MG3	Trypsin		GluC	13.108	Intra-subunit
307	1469	MG3	RB		Chymotrypsin	GluC	34.5399	Inter-disulfide
312	314	MG3	MG3	Trypsin		GluC	6.92455	Intra-subunit
312	426	MG3	MG4	Trypsin		GluC	17.8142	Intra-subunit
312	1393	MG3	RB	Trypsin	Chymotrypsin	GluC	15.4728	Inter-disulfide
314	314	MG3	MG3	Trypsin	Chymotrypsin	GluC	5.23354	Inter-disulfide
314	319	MG3	MG3			GluC	14.8609	Intra-subunit
314	319	MG3	MG3			GluC	14.8609	Intra-subunit
319	608	MG3	LNK		Chymotrypsin	GluC	20.3206	Intra-subunit
319	608	MG3	LNK		Chymotrypsin	GluC	20.3206	Intra-subunit
382	426	MG4	MG4	Trypsin	Chymotrypsin	GluC	16.1216	Intra-subunit
382	1393	MG4	RB	Trypsin		GluC	23.5797	Inter-disulfide
382	1469	MG4	RB		Chymotrypsin	GluC	43.7417	Inter-disulfide
426	1188	MG4	TE	Trypsin	Chymotrypsin	GluC	18.834	Inter-disulfide
426	1393	MG4	RB	Trypsin	Chymotrypsin	GluC	19.6709	Inter-disulfide
426	1393	MG4	RB	Trypsin	Chymotrypsin	GluC	19.6709	Inter-disulfide
426	1397	MG4	RB	Trypsin	Chymotrypsin	GluC	17.0904	Inter-disulfide
426	1421	MG4	RB		Chymotrypsin		25.6345	Inter-disulfide
426	1443	MG4	RB	Trypsin		GluC	43.6462	Inter-disulfide
426	1469	MG4	RB		Chymotrypsin	GluC	43.5344	Inter-disulfide
456	521	MG5	MG5		Chymotrypsin		13.4251	Intra-subunit
456	682	MG5	LNK		Chymotrypsin		14.5545	Intra-subunit
492	682	MG5	LNK		Chymotrypsin		21.4464	Intra-subunit
492	682	MG5	LNK		Chymotrypsin		21.4464	Intra-subunit
516	521	MG5	MG5			GluC	13.855	Intra-subunit
521	820	MG5	MG7			GluC	77.8809	Intra-subunit
664	687	LNK	LNK		Chymotrypsin	GluC	12.1385	Intra-subunit
682	685	LNK	LNK	Trypsin	Chymotrypsin	GluC	7.87774	Intra-subunit
682	687	LNK	LNK	Trypsin	Chymotrypsin	GluC	12.5493	Intra-subunit
682	1075	LNK	TE	Trypsin	Chymotrypsin	GluC	18.6519	Inter-vicinal
685	1075	LNK	TE	Trypsin			19.6835	Inter-vicinal
687	1075	LNK	TE	Trypsin	Chymotrypsin	GluC	20.0013	Inter-vicinal
720	733	BR	aNT			GluC	26.7	Intra-subunit
720	820	BR	MG7	Trypsin		GluC	42.7	Intra-subunit
811	841	MG7	MG7			GluC	16.0965	Intra-subunit
811	1443	MG7	RB	Trypsin	Chymotrypsin	GluC	9.51611	Intra-subunit
811	1469	MG7	RB		Chymotrypsin	GluC	14.0356	Intra-subunit
841	1384	MG7	RB			GluC	32.3221	Intra-subunit
841	1393	MG7	RB			GluC	43.2863	Intra-subunit
841	1443	MG7	RB			GluC	20.5679	Intra-subunit
841	1469	MG7	RB			GluC	18.7379	Intra-subunit
841	1469	MG7	RB			GluC	18.7379	Intra-subunit
863	1336	MG7	RB		Chymotrypsin		15.9937	Intra-subunit
863	1421	MG7	RB		Chymotrypsin		36.8686	Intra-subunit
863	1443	MG7	RB		Chymotrypsin		18.8868	Intra-subunit
863	1469	MG7	RB		Chymotrypsin		21.3566	Intra-subunit
912	934	CUB1	CUB1		Chymotrypsin	GluC	12.4785	Intra-subunit
912	934	CUB1	CUB1		Chymotrypsin	GluC	12.4785	Intra-subunit
912	1176	CUB1	TE		Chymotrypsin	GluC	15.1215	Intra-subunit
912	1177	CUB1	TE		Chymotrypsin	GluC	13.5521	Intra-subunit
912	1336	CUB1	RB		Chymotrypsin	GluC	15.5636	Intra-subunit
912	1421	CUB1	RB		Chymotrypsin		20.6063	Intra-subunit
912	1443	CUB1	RB			GluC	25.7596	Intra-subunit
912	1448	CUB1	RB		Chymotrypsin	GluC	13.27	Intra-subunit
912	1469	CUB1	RB		Chymotrypsin	GluC	28.5202	Intra-subunit
934	1336	CUB1	RB			GluC	18.8504	Intra-subunit
934	1421	CUB1	RB		Chymotrypsin		29.0336	Intra-subunit
1003	1019	TE	TE	Trypsin	Chymotrypsin	GluC	17.1786	Inter-vicinal
1092	1188	TE	TE		Chymotrypsin	GluC	21.8899	Intra-subunit
1133	1162	TE	TE	Trypsin	Chymotrypsin	GluC	11.7865	Intra-subunit
1133	1393	TE	RB		Chymotrypsin		50.3468	Intra-subunit
1162	1164	TE	TE	Trypsin	Chymotrypsin	GluC	5.49635	Intra-subunit
1162	1168	TE	TE	Trypsin		GluC	10.6011	Intra-subunit
1164	1168	TE	TE		Chymotrypsin	GluC	6.16692	Intra-subunit
1164	1176	TE	TE	Trypsin	Chymotrypsin		20.153	Intra-subunit
1164	1393	TE	RB	Trypsin	Chymotrypsin	GluC	52.1269	Intra-subunit
1164	1469	TE	RB			GluC	58.9422	Intra-subunit
1168	1176	TE	TE		Chymotrypsin	GluC	14.9649	Intra-subunit
1168	1393	TE	RB	Trypsin			46.6252	Intra-subunit
1176	1421	TE	RB		Chymotrypsin		17.9748	Intra-subunit
1176	1469	TE	RB			GluC	39.4454	Intra-subunit
1177	1188	TE	TE		Chymotrypsin	GluC	19.7688	Intra-subunit
1177	1240	TE	TE	Trypsin	Chymotrypsin	GluC	14.405	Intra-subunit
1177	1448	TE	RB		Chymotrypsin	GluC	18.0428	Intra-subunit
1188	1393	TE	RB	Trypsin	Chymotrypsin		27.7875	Intra-subunit
1188	1393	TE	RB	Trypsin	Chymotrypsin		27.7875	Intra-subunit
1188	1421	TE	RB		Chymotrypsin		14.2406	Intra-subunit
1188	1469	TE	RB		Chymotrypsin		43.5175	Intra-subunit
1336	1448	RB	RB			GluC	18.1089	Intra-subunit
1336	1469	RB	RB		Chymotrypsin	GluC	23.4723	Intra-subunit
1356	1469	RB	RB		Chymotrypsin		17.3625	Intra-subunit
1384	1443	RB	RB	Trypsin		GluC	12.2958	Intra-subunit
1384	1448	RB	RB			GluC	7.45215	Intra-subunit
1393	1443	RB	RB	Trypsin		GluC	25.6351	Intra-subunit
1443	1469	RB	RB		Chymotrypsin	GluC	7.16002	Intra-subunit

## Sheet: A2M-T, XLs to trypsin
A2M position	Trypsin position	A2M domain	Protease ID
204	218	MG2		Chymotrypsin
314	109	MG3	Trypsin		GluC
314	154	MG3	Trypsin		GluC
314	157	MG3	Trypsin		GluC
314	188	MG3			GluC
314	220	MG3	Trypsin		GluC
319	109	MG3			GluC
319	220	MG3			GluC
685	109	LNK	Trypsin		GluC
687	109	LNK	Trypsin
1003	109	TE	Trypsin	Chymotrypsin	GluC
1003	218	TE		Chymotrypsin
1019	109	TE	Trypsin
1019	218	TE		Chymotrypsin
1188	143	TE		Chymotrypsin

## Sheet: A2M-3K bait region XLs
	Position A	Position B	Domain A	Domain B	Protease ID
	123	715	MG1	BR			GluC
	171	715	MG2	BR		Chymotrypsin
	171	719	MG2	BR		Chymotrypsin
	204	715	MG2	BR		Chymotrypsin
	204	719	MG2	BR		Chymotrypsin
	271	719	MG3	BR		Chymotrypsin
	314	704	MG3	BR			GluC
	314	715	MG3	BR	Trypsin	Chymotrypsin	GluC
	314	719	MG3	BR	Trypsin	Chymotrypsin	GluC
	319	715	MG3	BR			GluC
	319	719	MG3	BR			GluC
	349	704	MG4	BR		Chymotrypsin
	349	715	MG4	BR		Chymotrypsin	GluC
	349	719	MG4	BR	Trypsin		GluC
	608	719	LNK	BR		Chymotrypsin	GluC
	625	719	LNK	BR		Chymotrypsin
	685	704	LNK	BR		Chymotrypsin	GluC
	687	704	LNK	BR			GluC
	704	715	BR	BR			GluC
